# Supplementary material for: SSM-Net: Enhancing Compressed Sensing Image Reconstruction with Mamba Architecture and Fast Iterative Shrinking Threshold Algorithm Optimization
Source: Sensors (Basel). 2025 Feb 9;25(4):1026. doi: 10.3390/s25041026 (PMC11859358; doi:10.3390/s25041026)
Supplement: Supplementary file 1 [file sensors-25-01026-s001.zip]

Archive with 70 entries (52 files):
- SSM-Net code/
- SSM-Net code/.idea/
- SSM-Net code/.idea/.gitignore
- SSM-Net code/.idea/deployment.xml
- SSM-Net code/.idea/inspectionProfiles/
- SSM-Net code/.idea/inspectionProfiles/profiles_settings.xml
- SSM-Net code/.idea/misc.xml
- SSM-Net code/.idea/modules.xml
- SSM-Net code/.idea/other.xml
- SSM-Net code/.idea/TransCS-master.iml
- SSM-Net code/.idea/workspace.xml
- SSM-Net code/check_mat_keys.py
- SSM-Net code/dataset/
- SSM-Net code/dataset/test/
- SSM-Net code/dataset/test/SET5/
- SSM-Net code/dataset/test/SET5/(1).mat
- SSM-Net code/dataset/test/SET5/(2).mat
- SSM-Net code/dataset/test/SET5/(3).mat
- SSM-Net code/dataset/test/SET5/(4).mat
- SSM-Net code/dataset/test/SET5/(5).mat
- SSM-Net code/dataset/train/
- SSM-Net code/dataset/train/BSD500/
- SSM-Net code/dataset/val/
- SSM-Net code/dataset/val/Set11/
- SSM-Net code/dataset/val/Set11/barbara.mat
- SSM-Net code/dataset/val/Set11/boats.mat
- SSM-Net code/dataset/val/Set11/cameraman.mat
- SSM-Net code/dataset/val/Set11/fingerprint.mat
- SSM-Net code/dataset/val/Set11/flinstones.mat
- SSM-Net code/dataset/val/Set11/foreman.mat
- SSM-Net code/dataset/val/Set11/house.mat
- SSM-Net code/dataset/val/Set11/lena256.mat
- SSM-Net code/dataset/val/Set11/Monarch.mat
- SSM-Net code/dataset/val/Set11/Parrots.mat
- SSM-Net code/dataset/val/Set11/peppers256.mat
- SSM-Net code/evalmamba0.1.py
- SSM-Net code/evaltranscs0.1.py
- SSM-Net code/imgs/
- SSM-Net code/models/
- SSM-Net code/models/demofista.py
- SSM-Net code/models/demotranscs.py
- SSM-Net code/models/mamba3.py
- SSM-Net code/models/mamba_vs.py
- SSM-Net code/models/module.py
- SSM-Net code/models/__init__.py
- SSM-Net code/models/__pycache__/
- SSM-Net code/models/__pycache__/mamba_vs.cpython-310.pyc
- SSM-Net code/models/__pycache__/mamba_vs.cpython-311.pyc
- SSM-Net code/models/__pycache__/__init__.cpython-310.pyc
- SSM-Net code/models/__pycache__/__init__.cpython-311.pyc
- SSM-Net code/models/__pycache__/__init__.cpython-312.pyc
- SSM-Net code/results/
- SSM-Net code/results/10/
- SSM-Net code/results/10/models/
- SSM-Net code/traincs0.1.py
- SSM-Net code/trainmamba0.1.py
- SSM-Net code/utils/
- SSM-Net code/utils/config.py
- SSM-Net code/utils/loader.py
- SSM-Net code/utils/__init__.py
- SSM-Net code/utils/__pycache__/
- SSM-Net code/utils/__pycache__/config.cpython-310.pyc
- SSM-Net code/utils/__pycache__/config.cpython-311.pyc
- SSM-Net code/utils/__pycache__/config.cpython-312.pyc
- SSM-Net code/utils/__pycache__/loader.cpython-310.pyc
- SSM-Net code/utils/__pycache__/loader.cpython-311.pyc
- SSM-Net code/utils/__pycache__/loader.cpython-312.pyc
- SSM-Net code/utils/__pycache__/__init__.cpython-310.pyc
- SSM-Net code/utils/__pycache__/__init__.cpython-311.pyc
- SSM-Net code/utils/__pycache__/__init__.cpython-312.pyc
