# Supplementary material for: SSM-Net: Enhancing Compressed Sensing Image Reconstruction with Mamba Architecture and Fast Iterative Shrinking Threshold Algorithm Optimization
Source: Sensors (Basel). 2025 Feb 9;25(4):1026. doi: 10.3390/s25041026 (PMC11859358; doi:10.3390/s25041026)
Supplement: Supplementary file 1 [file sensors-25-01026-s001.zip › SSM-Net code/check_mat_keys.py]

import scipy.io as scio

# 指定要检查的 .mat 文件路径
file_path = 'F:/python代码/TransCS-master/dataset/test/SET5/(1).mat'

# 加载 .mat 文件
mat_data = scio.loadmat(file_path)

# 打印所有的键名
print(mat_data.keys())
