# Supplementary material for: SSM-Net: Enhancing Compressed Sensing Image Reconstruction with Mamba Architecture and Fast Iterative Shrinking Threshold Algorithm Optimization
Source: Sensors (Basel). 2025 Feb 9;25(4):1026. doi: 10.3390/s25041026 (PMC11859358; doi:10.3390/s25041026)
Supplement: Supplementary file 1 [file sensors-25-01026-s001.zip › SSM-Net code/evaltranscs0.1.py]

import os
import torch
import argparse
import numpy as np
import scipy.io as scio
from skimage.metrics import structural_similarity
import glob

import utils
import models


def evaluate_dataset(config, net, dataset_type):
    """
    Evaluate model on specified dataset
    dataset_type: 'SET5', 'Set11', 'BSD100', 'URban100', etc.
    """
    net = net.eval()

    # 数据集配置字典
    dataset_configs = {
        # 'SET5': {
        #     'folder_path': os.path.join("dataset/test", "SET5"),
        #     'file_names': [f"({i}).mat" for i in range(1, 6)],
        #     'key_name': 'temp3'
        # },
        # 'BSD100': {
        #     'folder_path': os.path.join("dataset/test", "BSD100"),
        #     'file_names': None,  # 会在运行时获取
        #     'key_name': 'im_gt_y'
        # },
        # 'URban100': {
        #     'folder_path': os.path.join("dataset/test", "URban100"),
        #     'file_names': None,  # 会在运行时获取
        #     'key_name': 'im_gt_y'
        # },
        'UCMerced_mat': {
            'folder_path': os.path.join("dataset/test", "UCMerced_mat"),
            'file_names': None,  # 会在运行时获取
            'key_name': 'im_gt_y'
        },
        # 可以在这里添加更多数据集的配置
    }

    # 检查数据集是否支持
    if dataset_type not in dataset_configs:
        raise ValueError(f"Dataset {dataset_type} not supported. Supported datasets: {list(dataset_configs.keys())}")

    # 获取数据集配置
    config_dict = dataset_configs[dataset_type]
    folder_path = config_dict['folder_path']
    file_names = config_dict['file_names']
    key_name = config_dict['key_name']

    # 如果file_names为None，则从文件夹中获取所有.mat文件
    if file_names is None:
        if not os.path.exists(folder_path):
            raise FileNotFoundError(f"Dataset folder not found: {folder_path}")
        file_names = sorted([f for f in os.listdir(folder_path) if f.endswith('.mat')])
        if not file_names:
            raise FileNotFoundError(f"No .mat files found in {folder_path}")

    print("*", (f"  Evaluating {dataset_type} dataset, device: {config.device}  ").center(120, "="), "*")
    print(f"Found {len(file_names)} images in {dataset_type} dataset")

    with torch.no_grad():
        p_total = 0
        s_total = 0

        for i, file_name in enumerate(file_names):
            name = os.path.join(folder_path, file_name)
            mat_data = scio.loadmat(name)

            # 尝试加载图像
            if key_name not in mat_data:
                available_keys = [k for k in mat_data.keys() if not k.startswith('__')]
                print(f"Available keys in {name}: {available_keys}")
                raise KeyError(f"Key '{key_name}' not found in {name}")

            x = mat_data[key_name]
            x = torch.from_numpy(np.array(x)).to(config.device)
            x = x.float()
            ori_x = x.clone()

            # Get original dimensions
            h, w = x.size()

            # Calculate padding needed
            h_lack = 0 if h % config.block_size == 0 else config.block_size - h % config.block_size
            w_lack = 0 if w % config.block_size == 0 else config.block_size - w % config.block_size

            # Add padding if needed
            if h_lack > 0:
                x = torch.cat((x, torch.zeros(h_lack, w).to(config.device)), 0)
                h += h_lack
            if w_lack > 0:
                x = torch.cat((x, torch.zeros(h, w_lack).to(config.device)), 1)
                w += w_lack

            x = x.unsqueeze(0).unsqueeze(0)

            # Process image in blocks
            idx_h = range(0, h, config.block_size)
            idx_w = range(0, w, config.block_size)

            # Process blocks
            temp = []
            for a in idx_h:
                for b in idx_w:
                    block = x[:, :, a:a + config.block_size, b:b + config.block_size].to(config.device)
                    output = net(block)
                    temp.append(output)

            # Reconstruct the full image
            y = torch.zeros(1, 1, h, w).to(config.device)
            count = 0
            for a in idx_h:
                for b in idx_w:
                    y[:, :, a:a + config.block_size, b:b + config.block_size] = temp[count]
                    count += 1

            # Remove padding
            recon_x = y[:, :, :h - h_lack, :w - w_lack]
            recon_x = recon_x[0, 0].cpu().numpy()
            ori_x = ori_x.cpu().numpy()

            # Calculate metrics
            mse = np.mean(np.square(recon_x - ori_x))
            p = 10 * np.log10(1 / mse)
            p_total += p

            ssim = structural_similarity(recon_x, ori_x, data_range=1)
            s_total += ssim

            print(f"=> Process {i + 1:2d} done! PSNR: {p:5.2f}, SSIM: {ssim:5.4f}, name: {file_name}")

        avg_psnr = p_total / len(file_names)
        avg_ssim = s_total / len(file_names)
        print(f"\n{dataset_type} Average - PSNR: {avg_psnr:.2f}, SSIM: {avg_ssim:.4f}")

        return avg_psnr, avg_ssim


def main():
    parser = argparse.ArgumentParser(description="Evaluation script for trained model.")
    parser.add_argument("--rate", default=0.1, type=float, help="Compression rate")
    parser.add_argument("--device", default="2", help="GPU device ID")
    parser.add_argument("--exp_dir", default="results/10", help="Directory containing the models folder")
    parser.add_argument("--model_path", default="results/10/models/best_transcs_model.pth",
                        help="Specific model path to evaluate. If not provided, will evaluate the latest checkpoint.")
    parser.add_argument("--dataset", type=str, default="all",
                        choices=["bsd1_mat", "bsd2_mat", "bsd4_mat", "bsd6_mat", "SET5", "Set11", "BSD100", "URban100",
                                 "all"],
                        help="Dataset to evaluate on")
    opt = parser.parse_args()

    # 设置设备
    device = "cuda:" + opt.device if torch.cuda.is_available() else "cpu"
    config = utils.GetConfig(ratio=opt.rate, device=device)

    # 初始化模型
    print("Initializing model...")
    net = models.HybridNet(config).to(config.device)
    net.eval()

    # 确定模型路径
    if opt.model_path is None:
        model_dir = os.path.join(opt.exp_dir, "models")
        checkpoints = glob.glob(os.path.join(model_dir, "checkpoint_epoch_*.pth"))
        if not checkpoints:
            raise FileNotFoundError(f"No checkpoint found in {model_dir}")

        checkpoints.sort(key=lambda x: int(x.split("_")[-1].split(".")[0]))
        model_path = checkpoints[-1]
    else:
        model_path = opt.model_path

    print(f"Loading model from {model_path}")

    # 加载模型
    if os.path.exists(model_path):
        checkpoint = torch.load(model_path, map_location=config.device)
        if 'model_state_dict' in checkpoint:
            net.load_state_dict(checkpoint['model_state_dict'])
            print(f"Loaded checkpoint from epoch {checkpoint['epoch']}")

            if 'val_metrics' in checkpoint:
                print("\nPrevious evaluation results from this checkpoint:")
                print("Validation metrics:")
                print(f"  PSNR: {checkpoint['val_metrics']['psnr']:.2f}")
                print(f"  SSIM: {checkpoint['val_metrics']['ssim']:.4f}")
                if 'test_metrics' in checkpoint:
                    print("Test metrics:")
                    print(f"  PSNR: {checkpoint['test_metrics']['psnr']:.2f}")
                    print(f"  SSIM: {checkpoint['test_metrics']['ssim']:.4f}")
                print("\nRe-evaluating now...")
        else:
            net.load_state_dict(checkpoint)
            print("Loaded model state dict")
    else:
        raise FileNotFoundError(f"Model not found at {model_path}")

    # 评估模型
    results = {}

    # 定义要评估的数据集
    datasets_to_evaluate = ["UCMerced_mat"] if opt.dataset == "all" else [opt.dataset]

    for dataset_type in datasets_to_evaluate:
        try:
            print(f"\nEvaluating on {dataset_type} dataset...")
            psnr, ssim = evaluate_dataset(config, net, dataset_type)
            results[dataset_type] = {"PSNR": psnr, "SSIM": ssim}
        except FileNotFoundError as e:
            print(f"Warning: Could not evaluate on {dataset_type}. {str(e)}")
            continue
        except Exception as e:
            print(f"Error evaluating {dataset_type}: {str(e)}")
            continue

    # 打印总结果
    if results:
        print("\nEvaluation Results:")
        print("=" * 50)
        for dataset_name, metrics in results.items():
            print(f"\n{dataset_name}:")
            print(f"PSNR: {metrics['PSNR']:.2f}")
            print(f"SSIM: {metrics['SSIM']:.4f}")
        print("=" * 50)
    else:
        print("\nNo successful evaluations completed.")


if __name__ == "__main__":
    main()
