# Supplementary material for: SSM-Net: Enhancing Compressed Sensing Image Reconstruction with Mamba Architecture and Fast Iterative Shrinking Threshold Algorithm Optimization
Source: Sensors (Basel). 2025 Feb 9;25(4):1026. doi: 10.3390/s25041026 (PMC11859358; doi:10.3390/s25041026)
Supplement: Supplementary file 1 [file sensors-25-01026-s001.zip › SSM-Net code/models/demofista.py]

import math
import torch
import numpy as np
import torch.nn as nn
from torch.nn import init
from itertools import repeat
import torch.nn.functional as F
import collections.abc as container_abcs
from torch.nn.modules.module import Module
from models.mamba3 import Mamba


def _ntuple(n):
    def parse(x):
        if isinstance(x, container_abcs.Iterable):
            return x
        return tuple(repeat(x, n))

    return parse


_pair = _ntuple(2)


class Conv(Module):
    def __init__(self, config, ic, oc):
        super(Conv, self).__init__()
        self.config = config
        self.ic = ic
        self.oc = oc
        self.w = nn.Parameter(torch.Tensor(oc, ic, 9))
        self.padding = _pair(1)
        self.init = nn.Parameter(torch.zeros([ic, 9, 9], dtype=torch.float32))
        init.kaiming_uniform_(self.w, a=math.sqrt(5))

    def forward(self, inputs):
        init = self.init + torch.eye(9, dtype=torch.float32).unsqueeze(0).repeat((self.ic, 1, 1)).to(self.config.device)
        weight = torch.reshape(torch.einsum('abc, dac->dab', init, self.w), (self.oc, self.ic, 3, 3))
        outputs = F.conv2d(inputs, weight, None, 1, self.padding)
        return outputs


class pre_layer(nn.Module):
    def __init__(self, config):
        super(pre_layer, self).__init__()
        self.num = 4

        # Optimized input path
        self.conv_in = nn.Sequential(
            Conv(config, 1, 32),
            nn.BatchNorm2d(32),
            nn.SiLU())  # Changed from ELU to SiLU for consistency with mamba

        self.conv = nn.ModuleList()
        for i in range(self.num):
            self.conv.append(nn.Sequential(
                Conv(config, 32, 32),
                nn.BatchNorm2d(32),
                nn.SiLU()))

        self.conv_out = nn.Sequential(
            Conv(config, 32, 1))

    def forward(self, x_recon):
        x_recon = torch.transpose(x_recon, 0, 1).reshape([-1, 1, 32, 32])
        x_input = self.conv_in(x_recon)
        x_mid = x_input
        for i in range(self.num):
            x_mid = self.conv[i](x_mid)
        x_output = self.conv_out(x_mid)
        x_output = torch.transpose(x_output.reshape(-1, 1024), 0, 1)
        return x_output


class post_layer(nn.Module):
    def __init__(self, config):
        super(post_layer, self).__init__()
        self.num = 4

        self.conv_in = nn.Sequential(
            Conv(config, 1, 32),
            nn.BatchNorm2d(32),
            nn.SiLU())  # Changed to SiLU

        self.conv = nn.ModuleList()
        for i in range(self.num):
            self.conv.append(nn.Sequential(
                Conv(config, 32, 32),
                nn.BatchNorm2d(32),
                nn.SiLU()))

        self.conv_out = nn.Sequential(
            Conv(config, 32, 1))

    def forward(self, x_recon):
        x_input = self.conv_in(x_recon)
        x_mid = x_input
        for i in range(self.num):
            x_mid = self.conv[i](x_mid)
        x_output = self.conv_out(x_mid)
        return x_output


class Mambablock(nn.Module):
    def __init__(self, config, dim):
        super(Mambablock, self).__init__()
        self.config = config


        input_dim = 144


        self.ss2d = Mamba(
            d_model=input_dim,
            d_state=64,
            d_conv=3,
            expand=4,
            dt_rank="auto",
            dropout=0.15
        )
        self.threshold = nn.Parameter(torch.Tensor([0.01]))
        self.scale = nn.Parameter(torch.Tensor([1.0]))

    def forward(self, inputs):

        #
        B, C, H, W = inputs.shape

        #
        x = inputs.permute(0, 2, 3, 1)

        #
        outputs = self.ss2d(x)

        #
        outputs = outputs.permute(0, 3, 1, 2)

        return outputs

class HybridNet(nn.Module):
    def __init__(self, config):
        super(HybridNet, self).__init__()
        self.config = config
        self.phi_size = 32
        points = self.phi_size ** 2

        # Initialize sampling matrices
        phi_init = np.random.normal(0.0, (1 / points) ** 0.5, size=(int(config.ratio * points), points))
        self.phi = nn.Parameter(torch.from_numpy(phi_init).float())
        self.Q = nn.Parameter(torch.from_numpy(np.transpose(phi_init)).float())

        self.num_layers = 6

        # Pre-processing blocks
        self.pre_block = nn.ModuleList([pre_layer(config) for _ in range(self.num_layers)])

        # Post-processing blocks
        self.post_block = nn.ModuleList([post_layer(config) for _ in range(self.num_layers)])

        # SS2D blocks
        self.trans = nn.ModuleList([Mambablock(config, dim=1) for _ in range(self.num_layers)])

        # FISTA parameters with improved initialization
        self.step_sizes = nn.ParameterList([
            nn.Parameter(torch.tensor(0.1)) for _ in range(self.num_layers)
        ])
        self.momentum_weights = nn.ParameterList([
            nn.Parameter(torch.tensor(0.9)) for _ in range(self.num_layers)
        ])

    def forward(self, inputs):
        batch_size = inputs.size(0)
        y = self.sampling(inputs, self.phi_size)
        recon = self.recon(y, self.phi_size, batch_size)
        return recon

    def sampling(self, inputs, init_block):
        inputs = torch.cat(torch.split(inputs, split_size_or_sections=init_block, dim=3), dim=0)
        inputs = torch.cat(torch.split(inputs, split_size_or_sections=init_block, dim=2), dim=0)
        inputs = torch.reshape(inputs, [-1, init_block ** 2])
        inputs = torch.transpose(inputs, 0, 1)
        y = torch.matmul(self.phi, inputs)
        return y

    def recon(self, y, init_block, batch_size):
        idx = int(self.config.block_size / init_block)
        recon = torch.matmul(self.Q, y)
        t = torch.tensor(1.0, device=recon.device)
        momentum_buffer = torch.zeros_like(recon)

        for i in range(self.num_layers):
            # Store previous state
            recon_old = recon.clone()

            # FISTA momentum step with adaptive weighting
            t_next = (1 + torch.sqrt(1 + 4 * t * t)) / 2
            momentum_factor = F.sigmoid(self.momentum_weights[i]) * ((t - 1) / t_next)
            z = recon + momentum_factor * momentum_buffer

            # Gradient step
            gradient = torch.mm(torch.transpose(self.phi, 0, 1),
                                (torch.mm(self.phi, z) - y))
            z = z - F.softplus(self.step_sizes[i]) * gradient

            # Pre-processing
            z = z - self.pre_block[i](z)

            # Reshape for processing
            z = torch.reshape(torch.transpose(z, 0, 1), [-1, 1, init_block, init_block])
            z = torch.cat(torch.split(z, split_size_or_sections=idx * batch_size, dim=0), dim=2)
            z = torch.cat(torch.split(z, split_size_or_sections=batch_size, dim=0), dim=3)

            # Multi-scale processing with SS2D
            small_z = self.size256to8(z)
            Mamba_output = self.Mambablock[i](small_z)
            small_z = small_z - Mamba_output
            z = self.size8to256(small_z)

            # Post-processing
            z = z - self.post_block[i](z)

            # Reshape back
            z = torch.cat(torch.split(z, split_size_or_sections=init_block, dim=3), dim=0)
            z = torch.cat(torch.split(z, split_size_or_sections=init_block, dim=2), dim=0)
            z = torch.reshape(z, [-1, init_block ** 2])
            z = torch.transpose(z, 0, 1)

            # Update reconstruction and momentum
            recon = z
            momentum_buffer = recon - recon_old
            t = t_next

        # Final reshape
        recon = torch.reshape(torch.transpose(recon, 0, 1), [-1, 1, init_block, init_block])
        recon = torch.cat(torch.split(recon, split_size_or_sections=idx * batch_size, dim=0), dim=2)
        recon = torch.cat(torch.split(recon, split_size_or_sections=batch_size, dim=0), dim=3)

        return recon

    def size8to256(self, inputs):
        idx = int(self.config.block_size / 8)
        outputs = torch.cat(torch.split(inputs, split_size_or_sections=idx, dim=1), dim=2)
        outputs = torch.cat(torch.split(outputs, split_size_or_sections=1, dim=1), dim=3)
        return outputs

    def size256to8(self, inputs):
        inputs = torch.cat(torch.split(inputs, split_size_or_sections=8, dim=3), dim=1)
        inputs = torch.cat(torch.split(inputs, split_size_or_sections=8, dim=2), dim=1)
        return inputs
