# Supplementary material for: SSM-Net: Enhancing Compressed Sensing Image Reconstruction with Mamba Architecture and Fast Iterative Shrinking Threshold Algorithm Optimization
Source: Sensors (Basel). 2025 Feb 9;25(4):1026. doi: 10.3390/s25041026 (PMC11859358; doi:10.3390/s25041026)
Supplement: Supplementary file 1 [file sensors-25-01026-s001.zip › SSM-Net code/models/mamba3.py]

import math
import torch
import torch.nn as nn
import torch.nn.functional as F
from einops import rearrange, repeat

try:
    from mamba_ssm.ops.selective_scan_interface import selective_scan_fn
except ImportError:
    pass


class Mamba(nn.Module):
    def __init__(
            self,
            d_model,
            d_state=16,
            d_conv=3,
            expand=2,
            dt_rank="auto",
            dt_min=0.001,
            dt_max=0.1,
            dt_init="random",
            dt_scale=1.0,
            dt_init_floor=1e-4,
            dropout=0.,
            conv_bias=True,
            bias=False,
            **factory_kwargs,
    ):
        super().__init__()
        # Model dimensions
        self.d_model = d_model
        self.d_state = d_state
        self.expand = expand
        self.d_inner = int(expand * d_model)
        self.dt_rank = max(1, math.ceil(d_model / 16) if dt_rank == "auto" else dt_rank)

        # Input projections
        self.in_proj = nn.Linear(d_model, self.d_inner * 2, bias=bias)
        self.conv2d = nn.Conv2d(
            self.d_inner,
            self.d_inner,
            kernel_size=d_conv,
            padding=(d_conv - 1) // 2,
            groups=self.d_inner,
            bias=conv_bias
        )

        # Modified projection weights for 4 directions (horizontal, vertical, two diagonals)
        self.x_proj_weight = nn.Parameter(torch.randn(4, self.d_inner, self.dt_rank + self.d_state * 2))
        self.dt_projs_weight = nn.Parameter(torch.randn(4, self.d_inner, self.dt_rank))
        self.dt_projs_bias = nn.Parameter(torch.zeros(4, self.d_inner))

        # Initialize state space parameters with correct shapes
        self.A_logs = self._init_A_logs()
        self.Ds = self._init_D()

        # Output layers
        self.out_norm = nn.LayerNorm(self.d_inner)
        self.out_proj = nn.Linear(self.d_inner, d_model, bias=bias)
        self.dropout = nn.Dropout(dropout) if dropout > 0. else None

    def _init_A_logs(self):
        A = torch.arange(1, self.d_state + 1, dtype=torch.float32)[None, :].repeat(self.d_inner, 1)
        A_log = torch.log(A)
        A_log = nn.Parameter(A_log)
        A_log._no_weight_decay = True
        return A_log

    def _init_D(self):
        D = torch.ones(self.d_inner)
        D = nn.Parameter(D)
        D._no_weight_decay = True
        return D

    def forward(self, x):
        B, H, W, C = x.shape

        x_flat = x.reshape(B * H * W, C)
        xz = self.in_proj(x_flat)
        xz = xz.reshape(B, H, W, -1)
        x, z = xz.chunk(2, dim=-1)

        x = x.permute(0, 3, 1, 2)
        x = F.silu(self.conv2d(x))

        y = self._ssd_block_processing(x)

        y = y * F.silu(z)
        y_flat = y.reshape(B * H * W, self.d_inner)
        out = self.out_proj(y_flat)
        out = out.reshape(B, H, W, -1)

        if self.dropout is not None:
            out = self.dropout(out)
        return out

    def _ssd_block_processing(self, x):
        B, C, H, W = x.shape
        L = H * W

        # 水平方向展开
        x_hw = x.view(B, -1, L)

        # 垂直方向展开
        x_wh = x.view(B, -1, H, W).transpose(2, 3).reshape(B, -1, L)

        # 主对角线展开
        x_diag_main = []
        for i in range(-H + 1, W):
            diag = torch.diagonal(x, offset=i, dim1=2, dim2=3)
            x_diag_main.append(diag)
        x_diag_main = torch.cat(x_diag_main, dim=-1)

        # 副对角线展开
        x_flipped = x.flip(dims=[3])
        x_diag_secondary = []
        for i in range(-H + 1, W):
            diag = torch.diagonal(x_flipped, offset=i, dim1=2, dim2=3)
            x_diag_secondary.append(diag)
        x_diag_secondary = torch.cat(x_diag_secondary, dim=-1)

        # 堆叠方向（水平、垂直、主对角、副对角）
        xs = torch.stack([x_hw, x_wh, x_diag_main, x_diag_secondary], dim=1)

        # 投影和状态递归更新
        x_dbl = torch.einsum('b k d l, k d e -> b k e l', xs, self.x_proj_weight[:4])
        dts, Bs, Cs = torch.split(x_dbl, [self.dt_rank, self.d_state, self.d_state], dim=2)

        dts = torch.einsum('b k r l, k d r -> b k d l', dts, self.dt_projs_weight[:4])
        dts = F.softplus(dts + self.dt_projs_bias[:4, :, None])

        # 扫描递归
        xs = xs.reshape(B * 4, -1, L)  # [B*4, d_inner, L]
        dts = dts.reshape(B * 4, -1, L)  # [B*4, d_inner, L]
        Bs = Bs.reshape(B * 4, -1, L)  # [B*4, d_state, L]
        Cs = Cs.reshape(B * 4, -1, L)  # [B*4, d_state, L]

        As = -torch.exp(self.A_logs)  # 状态矩阵
        Ds = self.Ds

        # 调用递归更新函数
        out = selective_scan_fn(xs, dts, As, Bs, Cs, Ds, delta_softplus=False)

        # 合并所有方向的结果
        y = out.view(B, 4, -1, L)
        y = torch.sum(y, dim=1)  # 合并所有方向
        y = y.view(B, -1, H, W)  # 恢复到二维形状

        return self.out_norm(y.permute(0, 2, 3, 1))
    def _process_ssd_block(self, block_xs, B, K, last_state=None, is_first_block=False):
        # 打印维度信息用于调试
        # Reshape block_xs correctly
        block_xs_reshaped = block_xs.view(B, K, -1, block_xs.size(-1))

        # Project input with correct dimensions
        x_dbl = torch.einsum('b k d l, k c d -> b k c l',
                             block_xs_reshaped,
                             self.x_proj_weight)

        # Split projections
        dts, Bs, Cs = torch.split(x_dbl, [self.dt_rank, self.d_state, self.d_state], dim=2)

        # Compute delta values
        dts = torch.einsum('b k r l, k d r -> b k d l', dts, self.dt_projs_weight)

        # Convert to float32 for numerical stability
        xs = block_xs.float().view(B, -1, block_xs.size(-1))
        dts = dts.contiguous().float().view(B, -1, block_xs.size(-1))
        Bs = Bs.float().view(B, K, -1, block_xs.size(-1))
        Cs = Cs.float().view(B, K, -1, block_xs.size(-1))

        # Get state space parameters
        As = -torch.exp(self.A_logs.float()).view(-1, self.d_state)
        Ds = self.Ds.float().view(-1)
        dt_projs_bias = self.dt_projs_bias.float().view(-1)

        # Apply selective scan
        out = selective_scan_fn(
            xs,
            dts,
            As,
            Bs.reshape_as(xs),
            Cs.reshape_as(xs),
            Ds,
            z=None,
            delta_bias=dt_projs_bias,
            delta_softplus=True,
            return_last_state=not is_first_block
        )

        if not is_first_block and last_state is not None:
            return self._apply_state_correction(out, last_state, As)

        return out
    def _apply_state_correction(self, current_out, last_state, As):
        if isinstance(current_out, tuple):
            out, new_state = current_out
            state_contribution = torch.matmul(last_state, As.T)
            corrected_out = out + state_contribution.unsqueeze(-1)
            return corrected_out, new_state
        return current_out
