# Supplementary material for: SSM-Net: Enhancing Compressed Sensing Image Reconstruction with Mamba Architecture and Fast Iterative Shrinking Threshold Algorithm Optimization
Source: Sensors (Basel). 2025 Feb 9;25(4):1026. doi: 10.3390/s25041026 (PMC11859358; doi:10.3390/s25041026)
Supplement: Supplementary file 1 [file sensors-25-01026-s001.zip › SSM-Net code/models/mamba_vs.py]

import time
import math
import copy
from functools import partial
from typing import Optional, Callable

import torch
import torch.nn as nn
import torch.nn.functional as F
import torch.utils.checkpoint as checkpoint
from einops import rearrange, repeat
# from fvcore.nn import FlopCountAnalysis, flop_count_str, flop_count, parameter_count

try:
    from mamba_ssm.ops.selective_scan_interface import selective_scan_fn, selective_scan_ref
except ImportError:
    pass


class SS2D(nn.Module):
    def __init__(
        self,
        d_model,
        d_state=16,
        # d_state="auto", # 20240109
        d_conv=3,
        expand=4,
        dt_rank="auto",
        dt_min=0.001,
        dt_max=0.1,
        dt_init="random",
        dt_scale=1.0,
        dt_init_floor=1e-4,
        dropout=0.,
        conv_bias=True,
        bias=False,
        device=None,
        dtype=None,
        **kwargs,
    ):
        factory_kwargs = {"device": device, "dtype": dtype}
        super().__init__()
        self.d_model = d_model
        #self.d_state = d_state
        # self.d_state = math.ceil(self.d_model / 6) if d_state == "auto" else d_model # 20240109
        self.d_state = math.ceil(self.d_model / 2)  # Increase state dimension
        self.d_conv = d_conv
        self.expand = expand
        self.d_inner = int(self.expand * self.d_model)
        self.dt_rank = math.ceil(self.d_model / 16) if dt_rank == "auto" else dt_rank
        self.mix_factor = nn.Parameter(torch.ones(1))
        self.mix_gate = nn.Sequential(
            nn.Linear(d_model, d_model),
            nn.Sigmoid()
        )
        self.skip_scale = nn.Parameter(torch.ones(1))
        self.ffn = nn.Sequential(
            nn.Linear(d_model, 4 * d_model),
            nn.GELU(),
            nn.Linear(4 * d_model, d_model),
            nn.Dropout(dropout)
        )
        self.in_proj = nn.Linear(self.d_model, self.d_inner * 2, bias=bias, **factory_kwargs)
        self.conv2d = nn.Conv2d(
            in_channels=self.d_inner,
            out_channels=self.d_inner,
            groups=self.d_inner,
            bias=conv_bias,
            kernel_size=d_conv,
            padding=(d_conv - 1) // 2,
            **factory_kwargs,
        )
        self.act = nn.SiLU()

        self.x_proj = (
            nn.Linear(self.d_inner, (self.dt_rank + self.d_state * 2), bias=False, **factory_kwargs),
            nn.Linear(self.d_inner, (self.dt_rank + self.d_state * 2), bias=False, **factory_kwargs),
            nn.Linear(self.d_inner, (self.dt_rank + self.d_state * 2), bias=False, **factory_kwargs),
            nn.Linear(self.d_inner, (self.dt_rank + self.d_state * 2), bias=False, **factory_kwargs),
        )
        self.x_proj_weight = nn.Parameter(torch.stack([t.weight for t in self.x_proj], dim=0)) # (K=4, N, inner)
        del self.x_proj

        self.dt_projs = (
            self.dt_init(self.dt_rank, self.d_inner, dt_scale, dt_init, dt_min, dt_max, dt_init_floor, **factory_kwargs),
            self.dt_init(self.dt_rank, self.d_inner, dt_scale, dt_init, dt_min, dt_max, dt_init_floor, **factory_kwargs),
            self.dt_init(self.dt_rank, self.d_inner, dt_scale, dt_init, dt_min, dt_max, dt_init_floor, **factory_kwargs),
            self.dt_init(self.dt_rank, self.d_inner, dt_scale, dt_init, dt_min, dt_max, dt_init_floor, **factory_kwargs),
        )
        self.dt_projs_weight = nn.Parameter(torch.stack([t.weight for t in self.dt_projs], dim=0)) # (K=4, inner, rank)
        self.dt_projs_bias = nn.Parameter(torch.stack([t.bias for t in self.dt_projs], dim=0)) # (K=4, inner)
        del self.dt_projs

        self.A_logs = self.A_log_init(self.d_state, self.d_inner, copies=4, merge=True) # (K=4, D, N)
        self.Ds = self.D_init(self.d_inner, copies=4, merge=True) # (K=4, D, N)

        self.forward_core = self.forward_corev0
        # self.forward_core = self.forward_corev0_seq
        # self.forward_core = self.forward_corev1

        self.out_norm = nn.LayerNorm(self.d_inner)
        self.out_proj = nn.Linear(self.d_inner, self.d_model, bias=bias, **factory_kwargs)
        self.dropout = nn.Dropout(dropout) if dropout > 0. else None

    @staticmethod
    def dt_init(dt_rank, d_inner, dt_scale=1.0, dt_init="random", dt_min=0.001, dt_max=0.1, dt_init_floor=1e-4, **factory_kwargs):
        dt_proj = nn.Linear(dt_rank, d_inner, bias=True, **factory_kwargs)

        # Initialize special dt projection to preserve variance at initialization
        dt_init_std = dt_rank**-0.5 * dt_scale
        if dt_init == "constant":
            nn.init.constant_(dt_proj.weight, dt_init_std)
        elif dt_init == "random":
            nn.init.uniform_(dt_proj.weight, -dt_init_std, dt_init_std)
        else:
            raise NotImplementedError

        # Initialize dt bias so that F.softplus(dt_bias) is between dt_min and dt_max
        dt = torch.exp(
            torch.rand(d_inner, **factory_kwargs) * (math.log(dt_max) - math.log(dt_min))
            + math.log(dt_min)
        ).clamp(min=dt_init_floor)
        # Inverse of softplus: https://github.com/pytorch/pytorch/issues/72759
        inv_dt = dt + torch.log(-torch.expm1(-dt))
        with torch.no_grad():
            dt_proj.bias.copy_(inv_dt)
        # Our initialization would set all Linear.bias to zero, need to mark this one as _no_reinit
        dt_proj.bias._no_reinit = True
        
        return dt_proj

    @staticmethod
    def A_log_init(d_state, d_inner, copies=1, device=None, merge=True):
        # S4D real initialization
        A = repeat(
            torch.arange(1, d_state + 1, dtype=torch.float32, device=device),
            "n -> d n",
            d=d_inner,
        ).contiguous()
        A_log = torch.log(A)  # Keep A_log in fp32
        if copies > 1:
            A_log = repeat(A_log, "d n -> r d n", r=copies)
            if merge:
                A_log = A_log.flatten(0, 1)
        A_log = nn.Parameter(A_log)
        A_log._no_weight_decay = True
        return A_log

    @staticmethod
    def D_init(d_inner, copies=1, device=None, merge=True):
        # D "skip" parameter
        D = torch.ones(d_inner, device=device)
        if copies > 1:
            D = repeat(D, "n1 -> r n1", r=copies)
            if merge:
                D = D.flatten(0, 1)
        D = nn.Parameter(D)  # Keep in fp32
        D._no_weight_decay = True
        return D

    def forward_corev0(self, x: torch.Tensor):
        self.selective_scan = selective_scan_fn

        B, C, H, W = x.shape
        L = H * W
        K = 4

        # Create multi-directional representations
        x_hwwh = torch.stack([
            x.view(B, -1, L),  # Original HW order
            torch.transpose(x, dim0=2, dim1=3).contiguous().view(B, -1, L)  # WH order
        ], dim=1).view(B, 2, -1, L)

        # Concatenate with flipped versions for bidirectional processing
        xs = torch.cat([x_hwwh, torch.flip(x_hwwh, dims=[-1])], dim=1)  # (B, K, D, L)

        # Project input for delta, B, and C computations
        x_dbl = torch.einsum('b k d l, k c d -> b k c l', xs.view(B, K, -1, L), self.x_proj_weight)
        dts, Bs, Cs = torch.split(x_dbl, [self.dt_rank, self.d_state, self.d_state], dim=2)

        # Compute delta values through projection
        dts = torch.einsum('b k r l, k d r -> b k d l', dts.view(B, K, -1, L), self.dt_projs_weight)

        # Convert tensors to float for numerical stability
        xs = xs.float().view(B, -1, L)  # (B, K*D, L)
        dts = dts.contiguous().float().view(B, -1, L)  # (B, K*D, L)
        Bs = Bs.float().view(B, K, -1, L)  # (B, K, d_state, L)
        Cs = Cs.float().view(B, K, -1, L)  # (B, K, d_state, L)

        # Get state space parameters
        Ds = self.Ds.float().view(-1)  # (K*D)
        As = -torch.exp(self.A_logs.float()).view(-1, self.d_state)  # (K*D, d_state)
        dt_projs_bias = self.dt_projs_bias.float().view(-1)  # (K*D)

        # Apply selective scan operation
        out_y = self.selective_scan(
            xs, dts,
            As, Bs, Cs, Ds, z=None,
            delta_bias=dt_projs_bias,
            delta_softplus=True,
            return_last_state=False
        ).view(B, K, -1, L)

        # Ensure output is in float format
        assert out_y.dtype == torch.float

        # Process bidirectional and transposed features
        inv_y = torch.flip(out_y[:, 2:4], dims=[-1]).view(B, 2, -1, L)
        wh_y = torch.transpose(
            out_y[:, 1].view(B, -1, W, H),
            dim0=2, dim1=3
        ).contiguous().view(B, -1, L)
        invwh_y = torch.transpose(
            inv_y[:, 1].view(B, -1, W, H),
            dim0=2, dim1=3
        ).contiguous().view(B, -1, L)

        # Combine features from all directions
        y = out_y[:, 0] + inv_y[:, 0] + wh_y + invwh_y

        # Reshape and normalize output
        y = torch.transpose(y, dim0=1, dim1=2).contiguous().view(B, H, W, -1)
        y = self.out_norm(y).to(x.dtype)

        return y
    
    def forward_corev0_seq(self, x: torch.Tensor):
        self.selective_scan = selective_scan_fn

        B, C, H, W = x.shape
        L = H * W
        K = 4

        x_hwwh = torch.stack([x.view(B, -1, L), torch.transpose(x, dim0=2, dim1=3).contiguous().view(B, -1, L)], dim=1).view(B, 2, -1, L)
        xs = torch.cat([x_hwwh, torch.flip(x_hwwh, dims=[-1])], dim=1) # (b, k, d, l)

        x_dbl = torch.einsum("b k d l, k c d -> b k c l", xs.view(B, K, -1, L), self.x_proj_weight)
        # x_dbl = x_dbl + self.x_proj_bias.view(1, K, -1, 1)
        dts, Bs, Cs = torch.split(x_dbl, [self.dt_rank, self.d_state, self.d_state], dim=2)
        dts = torch.einsum("b k r l, k d r -> b k d l", dts.view(B, K, -1, L), self.dt_projs_weight)

        xs = xs.float().view(B, -1, L) # (b, k * d, l)
        dts = dts.contiguous().float().view(B, -1, L) # (b, k * d, l)
        Bs = Bs.float().view(B, K, -1, L) # (b, k, d_state, l)
        Cs = Cs.float().view(B, K, -1, L) # (b, k, d_state, l)
        
        Ds = self.Ds.float().view(-1) # (k * d)
        As = -torch.exp(self.A_logs.float()).view(-1, self.d_state)  # (k * d, d_state)
        dt_projs_bias = self.dt_projs_bias.float().view(-1) # (k * d)

        out_y = []
        for i in range(4):
            yi = self.selective_scan(
                xs[:, i], dts[:, i], 
                As[i], Bs[:, i], Cs[:, i], Ds[i],
                delta_bias=dt_projs_bias[i],
                delta_softplus=True,
            ).view(B, -1, L)
            out_y.append(yi)
        out_y = torch.stack(out_y, dim=1)
        assert out_y.dtype == torch.float

        inv_y = torch.flip(out_y[:, 2:4], dims=[-1]).view(B, 2, -1, L)
        wh_y = torch.transpose(out_y[:, 1].view(B, -1, W, H), dim0=2, dim1=3).contiguous().view(B, -1, L)
        invwh_y = torch.transpose(inv_y[:, 1].view(B, -1, W, H), dim0=2, dim1=3).contiguous().view(B, -1, L)
        y = out_y[:, 0] + inv_y[:, 0] + wh_y + invwh_y
        y = torch.transpose(y, dim0=1, dim1=2).contiguous().view(B, H, W, -1)
        y = self.out_norm(y).to(x.dtype)

        return y


    def forward(self, x: torch.Tensor, **kwargs):
        B, H, W, C = x.shape

        xz = self.in_proj(x)
        x, z = xz.chunk(2, dim=-1) # (b, h, w, d)

        x = x.permute(0, 3, 1, 2).contiguous()
        x = self.act(self.conv2d(x)) # (b, d, h, w)
        y = self.forward_core(x)
        y = y * F.silu(z)
        out = self.out_proj(y)
        if self.dropout is not None:
            out = self.dropout(out)
        return out
