# Supplementary material for: SSM-Net: Enhancing Compressed Sensing Image Reconstruction with Mamba Architecture and Fast Iterative Shrinking Threshold Algorithm Optimization
Source: Sensors (Basel). 2025 Feb 9;25(4):1026. doi: 10.3390/s25041026 (PMC11859358; doi:10.3390/s25041026)
Supplement: Supplementary file 1 [file sensors-25-01026-s001.zip › SSM-Net code/traincs0.1.py]

import os
import sys
import time
import torch
import argparse
import numpy as np
from tqdm import tqdm
import torch.utils.data
import scipy.io as scio
import torch.optim as optim
import torch.nn.functional as F
import torch.optim.lr_scheduler as LS
from skimage.metrics import structural_similarity
import models
import utils


def evaluate_dataset(config, net, dataset_type):
    """
    Evaluate model on specified dataset
    dataset_type: 'SET5' or 'Set11'
    """
    net = net.eval()

    if dataset_type == 'SET5':
        folder_path = os.path.join("dataset/test", dataset_type)
        file_names = [f"({i}).mat" for i in range(1, 6)]
        key_name = 'temp3'
    else:  # Set11
        folder_path = os.path.join("dataset/val", dataset_type)
        file_names = [
            "barbara.mat", "boats.mat", "cameraman.mat", "fingerprint.mat",
            "flinstones.mat", "foreman.mat", "house.mat", "lena256.mat",
            "Monarch.mat", "Parrots.mat", "peppers256.mat"
        ]
        key_name = 'im_gt_y'

    print("*", (f"  Evaluating {dataset_type} dataset, device: {config.device}  ").center(120, "="), "*")

    with torch.no_grad():
        p_total = 0
        s_total = 0
        mse_total = 0

        for i, file_name in enumerate(file_names):
            name = os.path.join(folder_path, file_name)
            mat_data = scio.loadmat(name)

            if dataset_type == 'SET5':
                if 'temp3' not in mat_data:
                    raise KeyError(f"Key 'temp3' not found in {name}")
                x = mat_data['temp3']
            else:  # Set11
                if 'im_gt_y' not in mat_data:
                    available_keys = [k for k in mat_data.keys() if not k.startswith('__')]
                    print(f"Available keys in {name}: {available_keys}")
                    raise KeyError(f"Key 'im_gt_y' not found in {name}")
                x = mat_data['im_gt_y']

            x = torch.from_numpy(np.array(x)).to(config.device)
            x = x.float()
            ori_x = x.clone()

            h, w = x.size()
            h_lack = 0 if h % config.block_size == 0 else config.block_size - h % config.block_size
            w_lack = 0 if w % config.block_size == 0 else config.block_size - w % config.block_size

            if h_lack > 0:
                x = torch.cat((x, torch.zeros(h_lack, w).to(config.device)), 0)
                h += h_lack
            if w_lack > 0:
                x = torch.cat((x, torch.zeros(h, w_lack).to(config.device)), 1)
                w += w_lack

            x = x.unsqueeze(0).unsqueeze(0)

            idx_h = range(0, h, config.block_size)
            idx_w = range(0, w, config.block_size)

            temp = []
            for a in idx_h:
                for b in idx_w:
                    block = x[:, :, a:a + config.block_size, b:b + config.block_size].to(config.device)
                    output = net(block)
                    temp.append(output)

            y = torch.zeros(1, 1, h, w).to(config.device)
            count = 0
            for a in idx_h:
                for b in idx_w:
                    y[:, :, a:a + config.block_size, b:b + config.block_size] = temp[count]
                    count += 1

            recon_x = y[:, :, :h - h_lack, :w - w_lack]
            recon_x = recon_x[0, 0].cpu().numpy()
            ori_x = ori_x.cpu().numpy()

            mse = np.mean(np.square(recon_x - ori_x))
            mse_total += mse
            p = 10 * np.log10(1 / mse)
            p_total += p

            ssim = structural_similarity(recon_x, ori_x, data_range=1)
            s_total += ssim

            print(f"=> Process {i + 1:2d} done! PSNR: {p:5.2f}, SSIM: {ssim:5.4f}, name: {file_name}")

        avg_psnr = p_total / len(file_names)
        avg_ssim = s_total / len(file_names)
        print(f"\n{dataset_type} Average - PSNR: {avg_psnr:.2f}, SSIM: {avg_ssim:.4f}")

        return avg_psnr, avg_ssim


def compute_loss(pred, target):
    """Combined loss function"""
    mse_loss = F.mse_loss(pred, target)

    ssim_val = structural_similarity(
        pred.detach().cpu().numpy(),
        target.detach().cpu().numpy(),
        data_range=1,
        channel_axis=1
    )
    ssim_loss = torch.tensor(1 - ssim_val, device=pred.device)

    def get_gradient(x):
        h_grad = x[:, :, 1:, :] - x[:, :, :-1, :]
        v_grad = x[:, :, :, 1:] - x[:, :, :, :-1]
        return h_grad, v_grad

    pred_h, pred_v = get_gradient(pred)
    target_h, target_v = get_gradient(target)
    edge_loss = F.l1_loss(pred_h, target_h) + F.l1_loss(pred_v, target_v)

    total_loss = mse_loss + 0.4 * ssim_loss + 0.2 * edge_loss

    return total_loss, {
        'mse': mse_loss.item(),
        'ssim': ssim_val,
        'edge': edge_loss.item(),
        'total': total_loss.item()
    }


def set_seed(seed):
    torch.manual_seed(seed)
    torch.cuda.manual_seed_all(seed)
    np.random.seed(seed)


def main():
    device = "cuda:" + opt.device
    config = utils.GetConfig(ratio=opt.rate, device=device)
    config.check()
    set_seed(22)

    print("Data loading...")
    torch.cuda.empty_cache()
    dataset_train = utils.train_loader(batch_size=opt.bs)

    net = models.HybridNet(config).to(config.device)
    net.train()

    optimizer = optim.AdamW(net.parameters(), lr=opt.lr, weight_decay=1e-4)
    scheduler = LS.CosineAnnealingWarmRestarts(optimizer, T_0=50, T_mult=1, eta_min=1e-6)

    over_all_time = time.time()
    best_set5_psnr = 0
    best_set5_ssim = 0

    # Add table header for tracking results
    print("\nTraining Progress and Results:")
    print("-" * 100)
    print(f"{'Epoch':^10} {'Learning Rate':^15} {'SET5 PSNR':^15} {'SET5 SSIM':^15} {'Time(s)':^15}")
    print("-" * 100)

    for epoch in range(1, config.epochs + 1):
        epoch_start_time = time.time()
        net.train()

        epoch_losses = {
            'mse': 0, 'ssim': 0,
            'edge': 0, 'total': 0
        }

        dic = {"rate": config.ratio, "epoch": epoch, "device": config.device}
        for idx, xi in enumerate(tqdm(dataset_train, desc=f"Training Epoch {epoch}", postfix=dic)):
            xi = xi.to(config.device)
            optimizer.zero_grad()
            xo = net(xi)

            loss, batch_losses = compute_loss(xo, xi)

            for k in epoch_losses:
                epoch_losses[k] += batch_losses[k]

            loss.backward()
            torch.nn.utils.clip_grad_norm_(net.parameters(), max_norm=1.0)
            optimizer.step()

            # if idx % 10 == 0:
            #     metrics_str = ", ".join([f"{k}: {v:.4f}" for k, v in batch_losses.items()])
            #     tqdm.write(f"Batch {idx}: {metrics_str}")

        for k in epoch_losses:
            epoch_losses[k] /= len(dataset_train)

        print("\nEpoch Averages:", ", ".join([f"{k}: {v:.4f}" for k, v in epoch_losses.items()]))

        # print("\nValidating on Set11...")
        val_psnr, val_ssim = evaluate_dataset(config, net, "Set11")

        print("\nTesting on SET5...")
        test_psnr, test_ssim = evaluate_dataset(config, net, "SET5")

        # Calculate epoch time
        epoch_time = time.time() - epoch_start_time

        # Print current epoch results in table format
        print(f"{epoch:^10d} {optimizer.param_groups[0]['lr']:^15.6f} {test_psnr:^15.2f} "
              f"{test_ssim:^15.4f} {epoch_time:^15.2f}")

        if test_psnr > best_set5_psnr:
            best_set5_psnr = test_psnr
            best_set5_ssim = test_ssim
            if not os.path.exists(config.folder):
                os.makedirs(config.folder)

            best_checkpoint = {
                'epoch': epoch,
                'model_state_dict': net.state_dict(),
                'optimizer_state_dict': optimizer.state_dict(),
                'scheduler_state_dict': scheduler.state_dict(),
                'set5_metrics': {'psnr': test_psnr, 'ssim': test_ssim},
                'set11_metrics': {'psnr': val_psnr, 'ssim': val_ssim},
                'losses': epoch_losses
            }
            torch.save(best_checkpoint, os.path.join(config.folder, 'best_transcs_model.pth'))
            print(f"New best SET5 model saved! PSNR: {test_psnr:.2f}, SSIM: {test_ssim:.4f}")

        scheduler.step()

    print("-" * 100)
    print("Training completed.")
    print(f"Best SET5 performance - PSNR: {best_set5_psnr:.2f}, SSIM: {best_set5_ssim:.4f}")
    print(f"Total training time: {(time.time() - over_all_time)/3600:.2f} hours")

if __name__ == "__main__":
    parser = argparse.ArgumentParser(description="Args of this repo.")
    parser.add_argument("--rate", default=0.1, type=float)
    parser.add_argument("--lr", default=1e-4, type=float)
    parser.add_argument("--bs", default=64, type=int)
    parser.add_argument("--device", default="2")
    opt = parser.parse_args()

    main()
