# Supplementary material for: SSM-Net: Enhancing Compressed Sensing Image Reconstruction with Mamba Architecture and Fast Iterative Shrinking Threshold Algorithm Optimization
Source: Sensors (Basel). 2025 Feb 9;25(4):1026. doi: 10.3390/s25041026 (PMC11859358; doi:10.3390/s25041026)
Supplement: Supplementary file 1 [file sensors-25-01026-s001.zip › SSM-Net code/utils/config.py]

import os
import torch


class GetConfig:
    def __init__(self, ratio=0.1, device="cuda:1"):
        self.ratio = ratio
        self.epochs = 200  # 将训练周期改为 1
        self.channel = 1

        self.block_size = 96
        self.batch_size = 32
        self.device = torch.device(device if torch.cuda.is_available() else "cpu")

        # 保存路径
        self.results = "./results"
        self.log = os.path.join(self.results, str(int(self.ratio * 100)), "log.txt")

        self.folder = os.path.join(self.results, str(int(self.ratio * 100)), "models")
        self.model = os.path.join(self.folder, "model.pth")
        self.optimizer = os.path.join(self.folder, "optimizer.pth")
        self.info = os.path.join(self.folder, "info.pth")

        self.train_path = "./dataset/train"
        if not os.path.isdir(self.train_path):
            os.makedirs(self.train_path)
        self.val_path = "./dataset/val"
        if not os.path.isdir(self.val_path):
            os.makedirs(self.val_path)
        self.test_path = "./dataset/test"

    def check(self):
        if not os.path.isdir(self.results):
            os.makedirs(self.results)

        sub_path = os.path.join(self.results, str(int(self.ratio * 100)))
        if not os.path.isdir(sub_path):
            os.makedirs(sub_path)
            print("Mkdir: " + sub_path)

        models_path = os.path.join(sub_path, "models")
        if not os.path.isdir(models_path):
            os.makedirs(models_path)
            print("Mkdir: " + models_path)

    def show(self):
        print("\n=> Your configs are:")
        print("=" * 70)
        for item in self.__dict__:
            print("{:<20s}".format(item + ":") + "{:<30s}".format(str(self.__dict__[item])))
            print("-" * 70)
        print("\n")


if __name__ == "__main__":
    config = GetConfig()
    config.check()
    config.show()
