# Supplementary material for: SSM-Net: Enhancing Compressed Sensing Image Reconstruction with Mamba Architecture and Fast Iterative Shrinking Threshold Algorithm Optimization
Source: Sensors (Basel). 2025 Feb 9;25(4):1026. doi: 10.3390/s25041026 (PMC11859358; doi:10.3390/s25041026)
Supplement: Supplementary file 1 [file sensors-25-01026-s001.zip › SSM-Net code/utils/loader.py]

import os
import cv2
import copy
import time
import torch
import random
import torchvision
import numpy as np
from PIL import Image
import torch.utils.data as data
import scipy.io as scio
import utils

class DataAugment:
    def __init__(self, debug=False):
        self.debug = debug

    def basic_matrix(self, translation):
        return np.array([[1, 0, translation[0]], [0, 1, translation[1]], [0, 0, 1]])

    def adjust_transform_for_image(self, img, trans_matrix):
        transform_matrix = copy.deepcopy(trans_matrix)
        height, width, channels = img.shape
        transform_matrix[0:2, 2] *= [width, height]
        center = np.array((0.5 * width, 0.5 * height))
        transform_matrix = np.linalg.multi_dot([self.basic_matrix(center), transform_matrix, self.basic_matrix(-center)])
        return transform_matrix

    def apply(self, img, trans_matrix):
        tmp_matrix = self.adjust_transform_for_image(img, trans_matrix)
        out_img = cv2.warpAffine(img, tmp_matrix[:2, :], dsize=(img.shape[1], img.shape[0]),
                                 flags=cv2.INTER_LINEAR, borderMode=cv2.BORDER_REFLECT, borderValue=0,)
        return out_img

    def random_vector(self, min, max):
        min = np.array(min)
        max = np.array(max)
        return np.random.uniform(min, max)

    def random_rotate(self, img, factor):
        angle = np.random.uniform(factor[0], factor[1])
        rotate_matrix = np.array([[np.cos(angle), -np.sin(angle), 0], [np.sin(angle), np.cos(angle), 0], [0, 0, 1]])
        out_img = self.apply(img, rotate_matrix)
        return rotate_matrix, out_img

    def random_scale(self, img, min_translation, max_translation):
        factor = self.random_vector(min_translation, max_translation)
        scale_matrix = np.array([[factor[0], 0, 0], [0, factor[1], 0], [0, 0, 1]])
        out_img = self.apply(img, scale_matrix)
        return scale_matrix, out_img

class TrainDataPackage:
    def __init__(self, root="dataset", transform=None, packaged=True):
        self.training_file = "train.pt"
        self.aug = DataAugment(debug=True)
        self.packaged = packaged
        self.root = root
        self.num = 200
        self.transform = transform or torchvision.transforms.Compose([
            torchvision.transforms.ToTensor(),
            torchvision.transforms.RandomVerticalFlip(),
            torchvision.transforms.RandomHorizontalFlip(),
            torchvision.transforms.Grayscale(num_output_channels=1)])

        if not os.path.exists(os.path.join(self.root, self.training_file)):
            print("No packaged dataset file (*.pt) in dataset/, Now generating...")
            self.generate()

        if packaged:
            self.train_data = torch.load(os.path.join(self.root, self.training_file))
            print(f"Loaded {len(self.train_data)} samples from {self.training_file}")

    def __len__(self):
        return len(self.train_data)

    def __getitem__(self, index):
        img = self.train_data[index]
        return img

    def generate(self):
        paths = [
            os.path.join(self.root, "train", "BSD500", "train"),
            os.path.join(self.root, "train", "BSD500", "val"),
        ]
        patches_list = []

        start = time.time()
        for path in paths:
            for roots, dirs, files in os.walk(path):
                if roots == path:
                    print("Image number: {}".format(len(files)))
                    for file in files:
                        if file.endswith(".jpg") or file.endswith(".png"):
                            temp = os.path.join(path, file)
                            print("=> Processing " + temp)
                            image = Image.open(temp)
                            patches = self.random_patch(image, self.num)
                            patches_list.extend(patches)
                            print(f"Generated {len(patches)} patches from {temp}")
        print("Total patches: {}".format(len(patches_list)))
        if len(patches_list) == 0:
            raise ValueError("No patches generated. Please check the dataset path and contents.")
        print("Now Packaging...")
        with open(os.path.join(self.root, self.training_file), 'wb') as f:
            torch.save(patches_list, f)
        end = time.time()
        print("Successfully packaged!, used time: {:.3f}".format(end - start))

    def random_patch(self, image, num):
        size = 96
        image = np.array(image, dtype=np.float32) / 255
        h, w = image.shape[0], image.shape[1]
        patches = []
        for n in range(num):
            max_h = random.randint(0, h - size)
            max_w = random.randint(0, w - size)
            patch = image[max_h:max_h + size, max_w:max_w + size]

            if 0 <= n <= 50:
                _, patch = self.aug.random_rotate(patch, (0., 1.))
            if 50 <= n <= 100:
                _, patch = self.aug.random_scale(patch, (1., 1.), (2., 2.))

            patch = self.transform(patch)
            patches.append(patch)
        return patches

def train_loader(batch_size):
    train_dataset = TrainDataPackage()
    if len(train_dataset) == 0:
        raise ValueError("The dataset is empty. Please check the dataset path and contents.")
    dst = torch.utils.data.DataLoader(train_dataset, batch_size=batch_size, drop_last=True,
                                      shuffle=True, pin_memory=True, num_workers=8)
    return dst


class ValidationDataPackage:
    def __init__(self, root="dataset", transform=None):
        self.val_path = os.path.join(root, "val", "Set11")  # Changed to Set11 path
        self.transform = transform or torchvision.transforms.Compose([
            torchvision.transforms.ToTensor(),
            torchvision.transforms.Grayscale(num_output_channels=1)])

        # Set11 mat file names
        self.mat_files = [
            "barbara.mat", "boats.mat", "cameraman.mat", "fingerprint.mat",
            "flinstones.mat", "foreman.mat", "house.mat", "lena256.mat",
            "Monarch.mat", "Parrots.mat", "peppers256.mat"
        ]

        # Load validation images
        self.val_data = []
        for file in self.mat_files:
            mat_path = os.path.join(self.val_path, file)
            if os.path.exists(mat_path):
                mat_data = scio.loadmat(mat_path)
                if 'im_gt_y' in mat_data:
                    image = mat_data['im_gt_y']
                    # Convert to tensor and normalize to [0,1]
                    image = torch.from_numpy(image).float()
                    image = image.unsqueeze(0)  # Add channel dimension
                    self.val_data.append(image)
                else:
                    print(f"Key 'im_gt_y' not found in {file}")

        if len(self.val_data) == 0:
            raise ValueError("No validation images found in {}".format(self.val_path))
        print(f"Loaded {len(self.val_data)} validation images from Set11")

    def __len__(self):
        return len(self.val_data)

    def __getitem__(self, index):
        return self.val_data[index]


def val_loader(batch_size):
    """Create data loader for Set11 validation data"""
    val_dataset = ValidationDataPackage()
    if len(val_dataset) == 0:
        raise ValueError("The Set11 validation dataset is empty. Please check the dataset path and contents.")

    val_loader = torch.utils.data.DataLoader(
        val_dataset,
        batch_size=batch_size,
        shuffle=False,  # No shuffling for validation
        pin_memory=True,
        num_workers=4
    )
    return val_loader


if __name__ == '__main__':
    my_config = utils.GetConfig()
    TrainDataPackage()
    print("Now Loading train data...")
    train_dst = train_loader(my_config.batch_size)
    print("Train data loaded, length: {}".format(len(train_dst)))

    print("\nNow Loading validation data...")
    val_dst = val_loader(my_config.batch_size)
    print("Validation data loaded, length: {}".format(len(val_dst)))

    # Print sample sizes
    for x in train_dst:
        print("Training batch size:", x.size())
        break

    for x in val_dst:
        print("Validation batch size:", x.size())
        break
